# Supplementary material for: Different Expression of Vascularization and Inflammatory Regulators in Cells Derived from Oral Mucosa and Limbus
Source: Bioengineering (Basel). 2025 Jun 24;12(7):688. doi: 10.3390/bioengineering12070688 (PMC12292335; doi:10.3390/bioengineering12070688)
Supplement: Supplementary file 1 [file bioengineering-12-00688-s001.zip]

Archive with 1 entries (1 files):
- bioengineering-3698484-supplementary.xlsx
