# Supplementary material for: Different Expression of Vascularization and Inflammatory Regulators in Cells Derived from Oral Mucosa and Limbus
Source: Bioengineering (Basel). 2025 Jun 24;12(7):688. doi: 10.3390/bioengineering12070688 (PMC12292335; doi:10.3390/bioengineering12070688)
Supplement: Supplementary file 1 [file bioengineering-12-00688-s001.zip › bioengineering-3698484-supplementary.xlsx]

## Sheet: Contents
Supplementary Material
Supplementary Table S1. Details on the donors and samples
Supplementary Table S2. Genes and primers used for RT-QPCR
Supplementary Table S3. Growth parameters in limbal epithelial cells (LEC) and oral mucosal epithelial cells (OMEC)

## Sheet: Table S1
Supplementary Table S1. Details on the donors and samples
OM samples
Donor Code	Sex	Age	Couse of death	Interval death-tissue retrival (h)	Death - cell culture (d)	Primary cell samples	Samples in COM	Samples in XF
D1	F	76	Hemorrhagic shock	44	3	OMEC1-PRIM	OMEC1-COM	OMEC1-XF
D2	M	60	Septic shock	48	3		OMEC2-COM	OMEC2-XF
D3	M	72	Heart Failure	29	1		OMEC3-COM	OMEC3-XF
D4	M	73	Cardiogenic shock	47	4		OMEC4-COM	OMEC4-XF
D5	M	71	Hepatorenal failure	15	3	OMEC5-PRIM	OMEC5-COM	OMEC5-XF
D6	F	65	Septic shock	44	3	OMEC6-PRIM	OMEC6-COM	OMEC6-XF
D7	M	59	Heart Failure	9	5	OMEC7-PRIM	OMEC7-COM	OMEC7-XF
D8	F	70	Septic shock	18	4	OMEC8-PRIM	OMEC8-COM	OMEC8-XF
Average		68.25		31.75	3.25
SD		6.22782		15.9978	1.16496
Limbal samples
Donor Code	Sex	Age	Couse of death	Interval death-tissue retrival (h)	Hypothermic storage (d)	Death cell explant culture (d)	Samples in COM	Samples in XF
D9	M	42	Heart failure	10	7	8	LEC9-COM	LEC9-XF
D10	M	77	Heart failure	13	10	14	LEC10-COM	LEC10-XF
D11	F	67	Myocardial infarction	23	5	8	LEC11-COM	LEC11-XF
D12	F	69	Brain death	18	11	12	LEC12-COM	LEC12-XF
D13	F	69	Cardiac tamponade	21	3	4	LEC13-COM	LEC13-XF
D14	M	61	Acute heart failure	4	5	5	LEC14-COM	LEC14-XF
D15	M	69	Acute heart failure	13	6	9	LEC15-COM	LEC15-XF
D16	M	58	Chronic cardiac failure	20	4	5	LEC16-COM	LEC16-XF
Average		64		15.25	6.375	8.125
SD		10.5695		6.4087	2.82527	3.52288

## Sheet: Table S2
Supplementary Table S2. Details on the genes and primers used for RT-QPCR
Gene name and symbol	Forward primer 5‘→3‘ Sequence	Reverse primer 5‘→3‘ Sequence	Size (bp)
Housekeeping genes
Hypoxanthine phosphoribosyltransferase 1, HPRT1	TCTTTGCTGACCTGCTGGATTAC	GTCTGCATTGTTTTGCCAGTGTC	214
Ribosomal protein L32, RPL32	CTCAGACCCCTTGTGAAGCC	TTGCTTCCATAACCAATGTTGG	179
Pro-vascularisation markers
Fibroblast growth factor 2, FGF2	GGAGAAGAGCGACCCTCACA	AGCCAGGTAACGGTTAGCACA	94
Vascular endothelial growth factor A, VEGFA	GGCCTCCGAAACCATGAACT	CCTCCTTCTGCCATGGGTG	111
Angiopoietin like 2, ANGPTL2	CCTCCCATCTTCCACCGAC	CTCCGGCTTCACCAGGTAGA	103
Angiopoietin 2, ANGPT2	GCTAAGGACCCCACTGTTGC	CCTCCTCCAGCTTCCATGTC	158
Angiopoietin 1, ANGPT1	GCCTGATCTTACACGGTGCTG	TCCATGGTTTTGTCCCGC	158
Anterior Gradient 2, Protein Disulphide Isomerase Family Member, AGR2	CAAGGCAGGTGGGTGAGG	CAGAGTGTAGGAGAGGGCCAC	90
Crystallin Alpha B, CRYAB	GCACTTCTCCCCAGAGGAACT	CTACATCAGCTGGGATCCGG	140
Epiregulin, EREG	TGCTCTGCCTGGGTTTCC	TGAGCCACACGTGGATTGTC	130
S100 Calcium Binding Protein A4, S100A4	CTCGGGCAAAGAGGGTGAC	ACCTCGTTGTCCCTGTTGCT	153
Junctional Adhesion Molecule 3, JAM3	CGGCTGCCTGACTTCTTCC	ACCACTGGGGTTCGATTGC	89
Anti-vascularisation markers
Serpin family F member 1, SERPINF1	TCCCCATGATGTCGGACC	CATGCTTCCGGTCAAGGG	95
Fms related receptor tyrosine kinase 1, FLT1	CACCATGGTCAGCTACTGGGA	GTCTGGCCTGCTTGCATGA	147
TIMP metallopeptidase inhibitor 3, TIMP3	CTTCGGCACGCTGGTCTAC	TGCCATCATAGACGCGACC	167
Thrombospondin 1, THBS1	CACGGACCTGCCACATTCA	GAGTTGCAGAGCCGGATCC	133
Collagen type XVIII alpha 1 chain, COL18A1	CAGAGAATGCCGCTTGCTC	GTCATCGCCTTCCTCGTCC	180
Inflammatory markers
Interleukin 1 receptor antagonist, IL1RN	GCCTCCGCAGTCACCTAATC	GGTCCTTGCAAGTATCCAGCA	172
C-X-C motif chemokine ligand 10, CXCL10	CAGAATCGAAGGCCATCAAGA	GCCTCTGTGTGGTCCATCCT	123
C-X-C motif chemokine receptor 3, CXCR3	TCATCTTCCTGTCGGCCC	GTGGGCATAGCAGTAGGCCA	152
Interleukin 1 beta, IL1B	ACCTGAGCTCGCCAGTGAAAT	TGCTGTAGTGGTGGTCGGAG	164
Interleukin 6, IL6	GCCAGAGCTGTGCAGATGAG	GTGGTTGGGTCAGGGGTG	95
C-X-C motif chemokine ligand 8, CXCL8	CACACTGCGCCAACACAGA	TCTCCACAACCCTCTGCACC	96
Interleukin 17A, IL17A	ACTACAACCGATCCACCTCACC	GCACTTTGCCTCCCAGATCA	86
Tumor necrosis factor, TNF	GCTGCACTTTGGAGTGATCG	TGGGCTACAGGCTTGTCACTC	123
Interleukin 4, IL4	TTCCACAGGCACAAGCAGC	GGCTTCCTTCACAGGACAGG	97
Interleukin 10, IL10	TGGAGCAGGTGAAGAATGCC	TAGAGTCGCCACCCTGATGTC	143
Oral mucosa marker
Paired Like Homeodomain 2, PITX2	TCGCTGTGTGGACCAACCT	AGCCTGGGTACATGTCGTCG	168

## Sheet: Table S3
Supplementary Table S3. Growth parameters in limbal epithelial cells (LEC) and oral mucosal epithelial cells (OMEC)
LECs
sample IDs		Start of growth COM (d)	Start of growth XF (d)	Harvesting COM (d)	Harvesting XF (d)	Viability COM (%)	Viability XF (%)
LEC9		2	3	9	14	96	97
LEC10		4	5	9	9	81	83
LEC11		3	4	10	13	95	97
LEC12		5	5	17	17	93	96
LEC13		3	4	10	12	93	90
LEC14		3	5	10	12	93	90
LEC15		3	6	12	12	96	91
LEC16		3	3	10	12	93	98
Average		3.25	4.375	10.875	12.625	92.5	92.75
SD		0.886405	1.06066	2.64237	2.26385	4.84031	5.17549
Complex (COM) and xenobiotic-free (XF) medium. d = The number of days required for the cultivation process to reach confluence.
OMECs
Sample IDs	Primary OMEC viability (%)	Start of growth COM (d)	Start of growth XF (d)	Harvesting COM (d)	Harvesting XF (d)	Viability COM (%)	Viability XF (%)
OMEC1	93	5	6	13	15	93	85
OMEC2	99	5	6	8	9	90	92
OMEC3	95	4	4	11	11	88	84
OMEC4	93	5	6	12	14	88	77
OMEC5	92	5	6	10	12	89	80
OMEC6	90	5	5	13	12	82	82
OMEC7	86	7	7	12	12	68	67
OMEC8	88	5	6	11	11	79	70
Average	92	5.125	5.75	11.25	12	84.625	79.625
SD	4.07	0.834523	0.886405	1.66905	1.85164	8.07001	8.15804
Complex (COM) and xenobiotic-free (XF) medium. d = The number of days required for the cultivation process to reach confluence
